# Supplementary material for: Immunogenicity of The BNT162b2 COVID-19 mRNA and ChAdOx1 nCoV-19 Vaccines in Patients with Hemoglobinopathies
Source: Vaccines (Basel). 2022 Jan 20;10(2):151. doi: 10.3390/vaccines10020151 (PMC8877446; doi:10.3390/vaccines10020151)
Supplement: Supplementary file 1 [file vaccines-10-00151-s001.zip]

Archive with 1 entries (1 files):
- vaccines-1550866-supplementary.pdf
